# Supplementary material for: MAP3K1 and MAP2K4 mutations are associated with sensitivity to MEK inhibitors in multiple cancer models
Source: Cell Res. 2018 May 24;28(7):719–29. doi: 10.1038/s41422-018-0044-4 (PMC6028652; doi:10.1038/s41422-018-0044-4)
Supplement: Supplementary file 5 — Table S1 [file 41422_2018_44_MOESM5_ESM.xlsx]

## Sheet: 工作表1
Table S1. MAPK pathway mutation status of cancer cell lines
Cell line	tissue type	gene	mutation	zygosity	KRAS
MDA-MB-134VI	Breast	MAP2K4	S56L	homozygous	WT
MPE600	Breast	MAP2K4	c.219-1G<C	homozygous	G12D
DU-4475	Breast	MAP2K4	1-?_1200+?del	homozygous	WT
SW620	Large intestine	MAP2K4	219_891del673	homozygous	G12V
SW403	Large intestine	MAP2K4	219_891del673	homozygous	G12V
OAW-28	Ovary	MAP2K4	1-?_1200+?del	homozygous	WT
KLE	Endometroim	MAP2K4	1_218del218	homozygous	WT
AsPC-1	Pancreas	MAP2K4	1-?_393+?del	homozygous	G12D
BxPC-3	Pancreas	MAP2K4	1041_1200del160	homozygous	WT
MDA-MB-415	Breast	MAP3K1	p.R162fs*23	heterozygous	WT
		MAP2K4	p.S280*	homozygous
HT55	Large intestine	MAP3K1	p.K1316*	heterozygous	WT
Genetic alterations in KRAS, MAP3K1 and MAP2K4 in cancer cell lines.
