# Supplementary material for: MAP3K1 and MAP2K4 mutations are associated with sensitivity to MEK inhibitors in multiple cancer models
Source: Cell Res. 2018 May 24;28(7):719–29. doi: 10.1038/s41422-018-0044-4 (PMC6028652; doi:10.1038/s41422-018-0044-4)
Supplement: Supplementary file 6 — Table S2 [file 41422_2018_44_MOESM6_ESM.xlsx]

## Sheet: 工作表1
Table S2. Selumetinib sensitivity of cancer cell lines.
Cell line	72 hours IC50(μM)	10 days IC50(μM)
SK-BR-3	>10	>10
EVSA-T	>10	>10
DU-4475	0.051	0.0079
MDA-MB-415	>10	1.481
DLD1	0.0605	>10
HCT116	0.1345	>10
SW620	0.0594	0.1812
HT55	0.264	0.0023
72 hours and 10 days selumetinib IC50 value in MAP3K1 or MAP2K4 mutant and wild-type breast and colon cancer cell lines.
