# Supplementary material for: MAP3K1 and MAP2K4 mutations are associated with sensitivity to MEK inhibitors in multiple cancer models
Source: Cell Res. 2018 May 24;28(7):719–29. doi: 10.1038/s41422-018-0044-4 (PMC6028652; doi:10.1038/s41422-018-0044-4)
Supplement: Supplementary file 7 — Table S3 [file 41422_2018_44_MOESM7_ESM.xlsx]

## Sheet: 工作表1
Table S3. MAPK pathway mutation status of PDX tumors.
Sample	Gene	Category	Ploidy	Mutation
X-2339	MAP2K4	MutNovel	1	L168F
X-4676	MAP2K4	MutNovel	1	A112P
X-3773	MAP2K4	MutNovel	0.52	P306L
X-3773	MAP3K1	MutNovel	0.52	R1487C
X-2700	MAP3K1	MutKnownFunctional	0.21	E864*
X-3746	MAP3K1	MutNovel	0.61	A122V
X-3880	MAP3K1	MutNovel	0.44	P938F
X-4567	MAP3K1	MutNovel	0.26	D1215H
Genetic alterations in MAP3K1 and MAP2K4 in the PDX models analyzed in this study.
