# Supplementary material for: MAP3K1 and MAP2K4 mutations are associated with sensitivity to MEK inhibitors in multiple cancer models
Source: Cell Res. 2018 May 24;28(7):719–29. doi: 10.1038/s41422-018-0044-4 (PMC6028652; doi:10.1038/s41422-018-0044-4)
Supplement: Supplementary file 8 — Table S4 [file 41422_2018_44_MOESM8_ESM.xlsx]

## Sheet: 工作表1
Table S4. Copy number loss of breast cancer PDXs.
PDX	MAP3K1	MAP2K4
AB521M	Neutral	Neutral
AB559	Loss	Neutral
HCI001	Loss	Loss
HCI009	Loss	Neutral
HCI005	Loss	Neutral
HCI008	Gain	-
STG139	Loss	Loss
STG139M	Loss	Neutral
STG195	Neutral	Gain
STG201	Loss	Loss
STG282	Loss	Loss
STG316	Loss	Loss
STG335	Loss	Loss
VHIO098	Loss	Loss
VHIO124	Loss	Loss
VHIO244	Loss	Loss
Copy number of MAP3K1 and MAP2K4 of different breast cancer PDXs.
The four PDXs treated with selumetinib in vivo are indicated with a red asterisk.
